# Supplementary material for: A multidisciplinary approach unravels early and persistent effects of X-ray exposure at the onset of prenatal neurogenesis
Source: J Neurodev Disord. 2015 Jan 9;7(1):3. doi: 10.1186/1866-1955-7-3 (PMC4448911; doi:10.1186/1866-1955-7-3)
Supplement: Supplementary file 2 — Additional file 2: Table S1: Primer sequences for quantitative reverse transcriptase PCR (qRT-PCR). Primers used for quantitative reverse transcriptase PCR qRT-PCR experiments included: Cdkn1a, Ccl3, Eda2r and Tnfrsf10b. Gapdh was used as a control. (XLSX 11 KB) [file 11689_2014_110_MOESM2_ESM.xlsx]

## Sheet: Sheet1
Gene name	Forward primer (5’ à 3’)	Reverse primer (5’ à 3’)
Cdkn1a	CGGTGTCAGAGTCTAGGGGA	GACAACGGCACACTTTGCTC
Ccl3	GCAACCAAGTCTTCTCAGCG	AGGTCTCTTTGGAGTCAGCG
Eda2r	CCTACCTCAGATGGGACATCA	CGGTACTCATTCTCTTGACAATCCA
Gapdh	CCAATGTGTCCGTCGTGGATCT	GTTGAAGTCGCAGGAGACAACC
Tnfrsf10b	GGAAGACTGGAGCATGGAGG	CGTGCTAGATGTCTGTCGGT
