# Supplementary material for: A multidisciplinary approach unravels early and persistent effects of X-ray exposure at the onset of prenatal neurogenesis
Source: J Neurodev Disord. 2015 Jan 9;7(1):3. doi: 10.1186/1866-1955-7-3 (PMC4448911; doi:10.1186/1866-1955-7-3)
Supplement: Supplementary file 3 — Additional file 3: Table S2: Quantification of metabolites based on localised MR spectroscopy. Single-voxel MR spectra from a cortical and subcortical (striatal) region were acquired for control and E11-irradiated animals at 40 weeks after birth. Quantification was performed relative to the non-suppressed water signal (expressed in μmol g-1). Data are presented as mean ± SEM. The number of animals used is indicated. (XLSX 12 KB) [file 11689_2014_110_MOESM3_ESM.xlsx]

## Sheet: Sheet1
Metabolite		0.0 Gy (N = 5)		1.0 Gy (N = 6)
		Cortex	Striatum	Cortex	Striatum
Alanine		1.0 ± 0.3	1.8 ± 0.2	1.0 ± 0.3	1.6 ± 0.3
Aspartate		2.1 ± 0.4	1.7 ± 0.3	2.0 ± 0.3	1.8 ± 0.3
Creatine (Cre) + Phosphocreatine (PCr)		8.3 ± 0.3	9.1 ± 0.3	8.1 ± 0.2	8.9 ± 0.3
γ-aminobutyrate		2.0 ± 0.4	2.4 ± 0.5	2.1 ± 0.5	2.2 ± 0.4
Glucose		3.6 ± 0.5	3.9 ± 0.4	3.7 ± 0.3	4.0 ± 0.5
Glutamine + Glutamate		16.1 ± 0.9	15.4 ± 0.8	15.3 ± 0.7	14.4 ± 0.8
Glycerophosphorylcholine (GPC) + Phosphorylcholine (PChol)		1.0 ± 0.2	1.5 ± 0.2	1.2 ± 0.2	1.7 ± 0.3
Lactate		1.8 ± 0.3	2.1 ± 0.4	1.7 ± 0.4	2.0 ± 0.4
myo-inositol		4.2 ± 0.5	5.1 ± 0.4	4.3 ± 0.5	5.0 ± 0.5
N-acetyl aspartate (NAA)		8.9 ± 0.2	9.4 ± 0.3	8.0 ± 0.3	8.3 ± 0.2
Phosphoryl ethanolamine		2.1 ± 0.3	2.3 ± 0.4	1.9 ± 0.3	2.3 ± 0.4
Taurine		10.6 ± 0.7	11.4 ± 0.8	10.0 ± 0.9	11.2 ± 0.7
